# Supplementary material for: Determination of wheat spike and spikelet architecture and grain traits using X-ray Computed Tomography imaging
Source: Plant Methods. 2021 Mar 9;17:26. doi: 10.1186/s13007-021-00726-5 (PMC7945051; doi:10.1186/s13007-021-00726-5)
Supplement: Supplementary file 2 — Additional file 2: S2. ImageJ macro for the spikelet visualization. [file 13007_2021_726_MOESM2_ESM.ijm]

run("Connected Components Labeling", "connectivity=6 type=[16 bits]");//plugin MorphoLibJ needed.
w=getWidth();
h=getHeight();
d=nSlices;
run("3D Manager");//ImageScience library needed.
Ext.Manager3D_AddImage();
newImage("Random", "RGB Black", w,h, d);
Ext.Manager3D_Count(nb);
viewer3d=true;

//read text file for the spikelet data
pathfile=File.openDialog("Choose the file to Open:");//choose the file generated after spikelet determination.
//print(pathfile);
filestring=File.openAsString(pathfile);
//print(filestring);
rows=split(filestring, "\n");

x1=newArray(rows.length);
x2=newArray(rows.length);
x3=newArray(rows.length);
x4=newArray(rows.length);
x5=newArray(rows.length);
x6=newArray(rows.length);
print(rows.length);

for(i=0; i<rows.length; i++){
columns=split(rows[i],"\ ");
x1[i]=parseInt(columns[0]);
x2[i]=parseInt(columns[1]);
x3[i]=parseInt(columns[2]);
x4[i]=parseInt(columns[3]);
x5[i]=parseInt(columns[4]);
x6[i]=parseInt(columns[5]);
print(x1[i],x2[i],x3[i],x4[i],x5[i]);
}

for(i=0;i<rows.length; i++) {
if(x1[i]>0){
Ext.Manager3D_Select(x1[i]-1);
	r=255*random;
	g=255*random;
	b=255*random;
	Ext.Manager3D_FillStack(r, g, b);
	if(viewer3d) Ext.Manager3D_Fill3DViewer(r, g, b);
	}
	if(x2[i]>0){
Ext.Manager3D_Select(x2[i]-1);
	Ext.Manager3D_FillStack(r, g, b);
	if(viewer3d) Ext.Manager3D_Fill3DViewer(r, g, b)};
	if(x3[i]>0){
Ext.Manager3D_Select(x3[i]-1);
	Ext.Manager3D_FillStack(r, g, b);
	Ext.Manager3D_Fill3DViewer(r, g, b)};
	if(x4[i]>0){
Ext.Manager3D_Select(x4[i]-1);
	Ext.Manager3D_FillStack(r, g, b);
	Ext.Manager3D_Fill3DViewer(r, g, b)};
	if(x5[i]>0){
Ext.Manager3D_Select(x5[i]-1);
	Ext.Manager3D_FillStack(r, g, b);
	Ext.Manager3D_Fill3DViewer(r, g, b)};	
	if(x6[i]>0){
Ext.Manager3D_Select(x6[i]-1);
	Ext.Manager3D_FillStack(r, g, b);
	Ext.Manager3D_Fill3DViewer(r, g, b)};	
}
